# Supplementary material for: Impact of Gut Microbiota on the Association between Diet and Depressive Symptoms in Breast Cancer
Source: Nutrients. 2022 Mar 11;14(6):1186. doi: 10.3390/nu14061186 (PMC8948907; doi:10.3390/nu14061186)
Supplement: Supplementary file 1 [file nutrients-14-01186-s001.zip]

Archive with 1 entries (1 files):
- nutrients-1595902-supplementary.pdf
